# Supplementary material for: Toxoplasma IMC1 is a central component of the subpellicular network and plays critical roles in parasite morphology, replication, and infectivity
Source: PLoS Pathog. 2026 May 11;22(5):e1014080. doi: 10.1371/journal.ppat.1014080 (PMC13175489; doi:10.1371/journal.ppat.1014080)
Supplement: S1 Table — (XLSX) [file ppat.1014080.s006.xlsx]

## Sheet: Sheet1
Purpose	Name	Description	Sequence (5'-3')
IMC1 (TgGT1_231640) Knockout	P1	IMC1 KO gRNA sense	AAGTTGTACGTCGACAAAATCGTCGG
	P2	IMC1 KO gRNA antisense	AAAACCGACGATTTTGTCGACGTACA
	P3	IMC1 KO HDR template fwd	ACCTAACTCCAAAGACTAGTCTTCCTGTTTGTTGTCAGACCACTCCATGGAACCTGACTG
	P4	IMC1 KO HDR template rev	TCAGATTCCAGAAATTCCCGTCGCACAAGGCCTTCAGCGCCTGCAAGTGCATAGAAGGAA
IMC1 Knockout Verification	P5	IMC1 KO coding fwd	TCCGAGGGTGCTGATGTTTTC
	P6	IMC1 KO coding rev	CACGAAGTGGTCACGGAACTT
	P7	IMC1 KO 5' recombination region fwd	GACCATTCGCGATTTTGGTC
	P8	IMC1 KO 5' recombination region rev	CTCAGGAATCGGTGGGAGC
	P9	IMC1 KO 3' recombination region fwd	GTCGATGAGAATCGCCACC
	P10	IMC1 KO 5' recombination region rev	CACAAACTTCAAGTCCGAGG
IMC1 Second Copy Construction	P11	IMC1 coding region fwd	agattatgcctttaaggactgcgccgatc
	P12	IMC1 coding region rev	cgtcgtagtcttagcactggcatcggcac
	P13	IMC29 vector fwd	ccagtgctaagactacgacgaaagtgatg
	P14	IMC29 vector rev	agtccttaaaggcataatctggaacatc
	P15	IMC1 promoter fwd	gcatatgcatggaacaactttgtctaaac
	P16	IMC1 promoter rev	acatagatcttctgacaacaaacaggaag
	P17	IMC29+IMC1 coding vector fwd	tgttgtcagaagatctatgtacccgtacg
	P18	IMC29+IMC1 coding vector rev	aagttgttccatgcatatgcgatgtcgaac
IMC1 Tagged Second Copy Construction	P19	IMC1 coding + UPRT vector fwd	cgacagcaccgcggccgcctttaaggac
	P20	IMC1 coding + UPRT vector rev	aagttgttccatgcatatgcgatgtcgaacc
	P21	IMC1p-Nt-3xV5 insert fwd	gcatatgcatggaacaactttgtctaaacaaacagc
	P22	IMC1p-Nt-3xV5 insert rev	aggcggccgcggtgctgtcgagtcccag
IMC1 Truncation Mutant Construction	P23	IMC1 nterm trunc rev	GGCGGCCGCGGCATAATC
	P24	IMC1∆2-84 trunc fwd	GAAGAGACTGAGAGACAATGGGTTGC
	P25	IMC1∆2-217 trunc fwd	GACTCTGTTGTTCCTGAGGAATGGAAGC
	P26	IMC1∆2-312 trunc fwd	ATCCCCAAGGTGGAGCAGG
	P27	IMC1∆2-423 trunc fwd	AACCCCGCAGAGCTGTCTC
	P28	IMC1 cterm trunc fwd	TAATTAATTAAGACTACGACGAAAGTGATG
	P29	IMC1∆574-609 trunc rev**	TGCCTCTTCGATCCACGG
	P30	IMC1∆423-609 trunc rev	GATCGGGGCTGCTCGCTC
	P31	IMC1∆312-423 trunc fwd	AACCCCGCAGAGCTGTCTC
	P32	IMC1∆312-423 trunc rev	CGTGGGAAGAGGAGGGGC
	P33	IMC1C593T mut fwd	TGCCCAGTGCactGTCATGTGCGCG
	P34	IMC1C593T mut rev	GCTTCCGGTTCTGGCGCT
Y2H Plasmid Construction	P35	LexA vector IMC4 gibson fwd	cgaaggcatttaagggccactggggccc
	P36	LexA vector IMC4 gibson rev	cgccctcacctccggccccgaattccag
	P37	IMC4 insert LexA gibson fwd	cggggccggaggtgagggcgagcccggc
	P38	IMC4 insert LexA gibson rev	gtggcccttaaatgccttcgacgccttcctggg
	P39	GAL4 vector IMC1 gibson fwd	agctgcccagtaagggccactggggccc
	P40	GAL4 vector IMC1 gibson rev	cagcaggctgggctagttctaggatctctttttttgggtttgg
	P41	IMC1 insert GAL4 gibson fwd	agaactagcccagcctgctgaacagcag
	P42	IMC1 insert GAL4 gibson rev	gtggcccttactgggcagcttccggttc
	P43	IMC1∆2-312 trunc Y2H rev	GGCTAGTTCTAGGATCTCTTTTTTTG
	P44	LexA vector IMC1 gibson fwd	agctgcccagtaagggccactggggccc
	P45	LexA vector IMC1 gibson fwd	cagcaggctgtccggccccgaattccag
	P46	IMC1 insert LexA gibson fwd	cggggccggacagcctgctgaacagcag
	P47	IMC1 insert LexA gibson rev	gtggcccttactgggcagcttccggttc
