# Supplementary material for: Toxoplasma IMC1 is a central component of the subpellicular network and plays critical roles in parasite morphology, replication, and infectivity
Source: PLoS Pathog. 2026 May 11;22(5):e1014080. doi: 10.1371/journal.ppat.1014080 (PMC13175489; doi:10.1371/journal.ppat.1014080)
Supplement: S2 Table — (XLSX) [file ppat.1014080.s007.xlsx]

## Sheet: Fig 3B
Strain	WT*				∆imc1*				IMC1 comp				*Data for WT and ∆imc1 are the same as Fig. 7C (same experiment)
Replicate #	1	2	3		1	2	3		1	2	3		Numbers boxed in bold are used to generate figures
	1.53383	1.30887	0.905491		0.177635	0.611055	0.242017		1.22229	2.17332	2.10779
	1.87216	0.902811	2.0286		0.0939593	0.301794	0.299457		2.09492	1.84942	1.2683
	0.472459	2.4162	1.65848		0.157701	0.302028	0.245565		1.586	0.717127	1.67981
	0.721949	1.13996	1.13803		0.0395925	0.0860065	0.171653		1.75415	1.12359	2.53545
	0.0436431	1.82044	1.81096		0.0590459	0.174681	0.15132		1.79588	0.849496	1.69466
	2.44307	0.390429	1.51945		0.120926	0.153908	0.176972		2.18495	2.29302	1.46525
	1.41879	2.15872	2.03019		0.329029	0.341461	0.215325		1.61362	1.20734	0.887414
	1.24147	1.80409	1.83884		0.332285	0.446201	0.259276		2.4614	1.82047	1.5303
	0.925138	1.58532	0.657601		0.281952	0.128061	0.16634		1.0453	1.68856	2.02085
	2.38046	1.5806	1.43752		0.230093	0.127439	0.189598		2.35683	1.5701	1.85734
	2.12949	0.826449	0.79942		0.14131	0.199871	0.379785		1.95236	1.16329	1.801
	1.81342	2.59411	1.75777		0.158604	0.490118	0.202876		2.04852	2.23326	1.57455
	1.48293	1.77702	0.851632		0.0620568	0.178937	0.268686		0.959828	1.34471	2.20322
	1.16122	1.38509	1.8556		0.108117	0.15557	0.23475		1.65253	2.1636	1.58768
	1.45883	1.99691	2.72267		0.163209	0.302691	0.601851		2.31414	1.7348	2.48145
	1.60682	1.31804	1.15147		0.218056	0.0959589	0.314266		1.12723	2.39626	1.19677
	1.83627	1.25935	1.37326		0.154485	0.111699	0.191421		1.17955	2.31886	2.66628
	1.09314	1.8971	1.85496		0.358892	0.135049	0.243497		1.40381	1.72491	0.919785
	1.61187	1.31137	1.93688		0.30961	0.24957	0.127427		0.503876	2.54506	1.80716
	1.82509	0.983499	1.93976		0.257842	0.102072	0.184673		1.14138	1.76227	1.69223
	1.3359	0.956561	1.82226		0.384156	0.130838	0.0940164		2.42844	1.88738	1.44799
	1.48299	3.59615	1.91062		0.262693	0.19334	0.125942		1.58359	1.35929	1.66272
	0.405312	2.30926	1.4143		0.279335	0.183451	0.140202		2.36255	0.91662	1.24128
	0.35451	1.005	1.56523		0.125645	0.113498	0.171859		0.773824	0.925184	1.65772
	1.67926	1.40646	1.39484		0.248741	0.280392	0.114595		1.97886	1.85617	1.32641
	1.60885	2.33912	1.39359		0.542697	0.256694	0.329954		1.95197	2.10493	2.18422
	1.54869	2.11307	1.36344		0.254769	0.240097	0.0537898		1.08278	1.68173	2.48644
	1.29402	1.62287	1.33487		0.234441	0.103683	0.0619197		2.52281	1.9812	0.99204
	1.41936	2.00649	0.688223		0.398279	0.220849	0.30665		1.11051	1.86787	1.93053
	1.34369	2.29557	2.68245		0.291373	0.13762	0.381585		2.11475	2.37571	1.91565
	1.38927	2.04033	1.60946		0.352116	0.267566	0.321567		1.95022	1.02001	0.997319
	2.44978	0.969987	1.50391		0.120126	0.237709	0.170328		1.21496	1.50626	1.3756
	0.945003	2.30578	2.06977		0.30881	0.104015	0.308753		1.15948	1.51259	1.29675
	2.17976	4.01873	1.52019		0.0658332	0.159718	0.041335		2.44431	1.7183	2.11744
	1.80264	1.65662	1.45385		0.0928052	0.0817902	0.217924		1.08658	2.38164	1.17147
	1.67252	1.33825	0.963634		0.373083	0.114881	0.145132		1.20374	1.97641	1.50388
	1.74042	1.9896	1.85187		0.301188	0.229859	0.229522		1.97843	1.76537	2.26807
	1.67312	1.49266	1.1021		0.105003	0.184816	0.377734		2.58585	1.81711	1.29265
	1.84064	1.15779	1.72255		0.267829	0.15068	0.162295		1.577	0.31314	2.31088
	1.72031	2.12581	1.77991		0.123691	0.273422	0.369518		1.73444	1.75226	2.16305
	1.34186	1.42584	0.835653		0.384693	0.373798	0.200396		1.7147	2.22236	1.40809
	1.7327	1.80425	1.75274		0.0593887	0.315266	0.116446		1.67473	1.13857	2.14303
	1.85415	1.57399	1.52862		0.468779	0.215999	0.446961		1.95194	1.28181	2.14847
	1.44263	1.72176	1.86536		0.21601	0.283363	0.183102		2.11132	2.32827	1.48976
	1.14061	2.03485	1.31991		0.527791	0.303217	0.192106		1.94785	1.87846	1.65698
	0.903463	1.65081	2.01707		0.191346	0.367913	0.269406		1.42591	1.82815	1.42439
	2.16615	1.55826	1.49977		0.124336	0.167528	0.201196		1.40365	2.5934	2.35872
	1.24881	1.55716	2.35705		0.185302	0.301246	0.0463855		0.935674	1.39939	1.58298
	2.38593	0.660892	1.5873		0.224226	0.104797	0.246747		1.56062	1.24001	2.06108
	1.33202	1.47071	1.8873		0.123531	0.318922	0.556546		1.66095	2.02122	1.54296
Means	1.49013	1.69322	1.58133		0.227848	0.222223	0.229013		1.67262	1.7066	1.72272
Average of the Means	1.58823				0.226362				1.70065
% Change between WT and ∆					-85.7475

## Sheet: Fig 3C
Strain	WT				∆imc1				IMC1 comp				Numbers boxed in bold are used to generate figures
Replicate #	1	2	3		1	2	3		1	2	3
Parasites infected	200	200	200		400	400	400		350	350	350
Plaque Number	84	94	72		50	44	47		76	72	66
% Efficiency	42	47	36		12.5	11	11.75		38	36	33
Average of the means	41.6667				11.75				35.6667
% Change between WT and ∆					-71.8

## Sheet: Fig 3D
	Replicate 1				Replicate 2				Replicate 3				Numbers boxed in bold are used to generate figures
	WT	∆imc1	IMC1 comp		WT	∆imc1	IMC1 comp		WT	∆imc1	IMC1 comp
Uninvaded	291	1180	258		190	757	311		311	742	342
Invaded	397	226	377		571	96	574		426	78	826
% Invaded	57.703	16.07	59.37		75.032	11.254	64.8587		57.801	9.512	70.7192
	WT	∆imc1	IMC1 comp
Average of the Means	63.512	12.2787	64.9826
%Change between WT and ∆		-80.6672

## Sheet: Fig 3E
	Replicate 1			Replicate 2			Replicate 3					Numbers boxed in bold are used to generate figures
Strain	WT	Δimc1	IMC1 comp	WT	Δimc1	IMC1 comp	WT	Δimc1	IMC1 comp
Egressed - Field 1	23	1	29	31	1	20	21	1	30
Egressed - Field 2	25	3	30	13	4	30	22	5	30
Egressed - Field 3	23	4	26	29	5	26	24	2	37
Egressed - Field 4	23	4	25	14	4	29	18	4	38
Egressed - Field 5	23	4	21	28	4	20	15	5	39
Egressed - Field 6	24	3	26	15	5	29	23	4	35
Egressed - Field 7	24	2	21	18	8	13	21	4	46
Egressed - Field 8	14	2	23	25	6	19	15	2	51
Egressed - Field 9	18	5	24	34	3	17	29	5	29
Egressed - Field 10	23	4	17	30	1	17	18	5	38
Egressed - Field 11	24	6	27	26	3	19	31	2	32
Egressed - Field 12	20	4	19	21	2	10	30	6	13
Egressed - Field 13	25	3	35	24	4	15	22	6	18
Egressed - Field 14	27	9	23	26	2	23	31	2	39
Egressed - Field 15	25	9	25	17	2	19	21	4	20
Not Egressed - Field 1	19	39	42	21	15	21	30	27	34
Not Egressed - Field 2	18	21	37	15	44	25	14	35	36
Not Egressed - Field 3	17	37	26	14	40	32	16	43	50
Not Egressed - Field 4	38	33	47	33	19	10	5	26	33
Not Egressed - Field 5	28	41	12	13	14	29	26	34	34
Not Egressed - Field 6	27	18	25	35	37	23	10	25	34
Not Egressed - Field 7	0	13	24	23	22	11	15	27	28
Not Egressed - Field 8	12	40	10	26	37	8	22	65	13
Not Egressed - Field 9	2	31	7	10	26	18	10	38	55
Not Egressed - Field 10	10	47	19	17	26	26	31	22	14
Not Egressed - Field 11	11	23	11	21	25	14	31	39	9
Not Egressed - Field 12	34	26	18	18	25	22	38	20	29
Not Egressed - Field 13	22	41	28	15	21	12	22	21	22
Not Egressed - Field 14	16	30	15	20	18	46	15	34	21
Not Egressed - Field 15	25	20	21	11	22	6	21	35	22
Total Egressed	341	63	371	351	54	306	341	57	495
Total Not Egressed	279	460	342	292	391	303	306	491	434
Mean Percent Egressed	55	12.0459	52.0337	54.5879	12.1348	50.2463	52.7048	10.4015	53.2831
	WT	∆imc1	IMC1 comp
Average of the Means	54.0976	11.5274	51.8544
%Change between WT and ∆	-78.6915

## Sheet: Fig 3F
Strain	WT							∆imc1							IMC1 comp							Numbers boxed in bold are used to generate figures
Replicate #	1		2		3			1		2		3			1		2		3
Field	Motile	Amotile	Motile	Amotile	Motile	Amotile		Motile	Amotile	Motile	Amotile	Motile	Amotile		Motile	Amotile	Motile	Amotile	Motile	Amotile
1	7	14	7	23	9	12		2	33	3	19	2	34		5	7	7	17	8	26
2	5	19	8	21	6	16		1	20	3	24	1	8		5	5	5	20	7	15
3	6	16	8	14	7	18		4	19	2	22	1	16		4	11	8	22	8	13
4	5	15	6	3	8	12		2	28	4	20	3	23		5	5	10	14	5	27
5	9	10	4	6	7	16		2	25	1	19	4	29		2	12	6	17	5	17
6	6	3	3	8	8	10		4	36	4	26	3	16		4	8	6	14	11	14
7	9	13	1	3	6	13		3	21	1	19	1	53		8	5	6	19	8	18
8	8	8	5	5	4	6		5	28	3	18	2	9		6	8	4	17	6	23
9	10	11	4	7	10	14		2	27	3	24	1	18		5	7	2	20	5	14
10	12	19	7	22	8	10		3	19	2	24	1	32		3	10	7	16	5	16
11	6	15	6	7	4	13		3	24	2	20	7	10		7	3	6	23	11	12
12	5	13	7	5	5	19		2	7	2	21	3	13		5	4	6	17	8	11
13	5	14	5	22	7	17		2	13	4	22	2	9		1	6	7	20	7	8
14	6	23	5	15	6	13		4	11	1	28	2	12		2	7	5	22	9	15
15	5	5	10	23	6	15		2	18	2	21	2	14		4	6	8	12	6	23
Total Parasites	104	198	86	184	101	204		41	329	37	327	35	296		3	11	93	270	109	252
% Motile Parasites	34.4371		31.8519		33.1148			11.0811		10.1648		10.574			3	7	25.6198		30.1939
															2	10
															2	9
															4	11
															6	9
															11	15
															97	176
															35.5311
Average of the Means	33.1346							10.6066							30.4483
%Change between WT and ∆								-67.9892

## Sheet: Fig 3G
Strain	WT				∆imc1				IMC1 comp				Numbers boxed in bold are used to generate figures
Replicate #	1	2	3		1	2	3		1	2	3
	21.79	29.793	22.26		8.377	7.491	9.307		5.573	37.015	18.181
	15.236	18.662	12.254		11.939	3.637	6.07		48.257	19.294	33.006
	33.509	20.936	41.11		18.088	8.455	9.733		6.918	5.628	8.03
	20.026	21.074	20.496		7.247	11.759	25.801		25.036	35.848	23.714
	22.102	29.01	17.228		11.749	11.037	32.877		18.614	37.232	30.6
	15.82	15.863	13.947		4.09	5.181	6.137		9.418	37.82	59.825
	13.827	32.054	18.07		10.768	8.398	8.937		6.367	11.502	16.569
	43.099	20.805	6.149		6.228	9.628	7.195		21.573	17.95	9.184
	18.976	23.2	15.812		16.458	13.372	5.931		47.925	44.127	18.66
	16.001	26.065	15.698		13.499	11.116	19.671		24.678	27.872	19.822
	32.802	30.242	16.953		9.338	4.153	6.892		27.835	5.736	9.586
	24.826	55.427	26.177		2.965	16.217	11.762		14.598	17.567	18.791
	45.333	14.576	56.821		1.573	6.995	13.441		4.435	38.185	23.359
	10.406	22.884	12.928		13.48	8.8	9.413		37.6	53.714	23.999
	14.176	44.385	40.612		9.862	7.427	3.663		45.035	32.549	8.185
	42.779	20.164	15.138		14.055	9.391	8.17		6.496	21.587	12.607
	16.046	9.545	22.35		6.995	5.409	11.285		27.077	16.534	16.392
	24.031	14.656	14.371		4.699	8.545	16.211		10.473	40.935	7.048
	33.308	32.094	65.901		4.366	3.589	2.049		19.077	28.045	45.659
	7.582	29.521	49.428		19.433	10.322	16.134		5.534	18.568	28.438
	28.057	7.626	20.923		29.148	17.475	18.574		51.105	21.912	11.227
	6.66	19.723	24.689		9.614	5.785	5.99		58.85	42.147	13.221
	21.372	8.298	21.347		7.111	11.428	12.96		14.871	19.035	13.231
	25.775	22.975	43.785		13.446	1.603	27.495		6.407	19.326	41.014
	12.722	12.703	47.888		6.192	8.97	12.814		19.005	23.766	15.882
	17.039	8.008	19.971		4.963	22.258	16.217		40.484	13.329	21.765
	49.854	22.563	14.643		33.093	5.027	4.012		16.016	13.635	11.468
	15.521	14.517	25.144		6.982	27.603	28.825		31.484	13.511	22.282
	38.483	17.924	25.789		27.426	17.831	12.7702		21.17	8.22	30.819
Means	23.6951	22.2515			11.4891	9.96214			7.151	6.365	44.378
									22.6354	24.2985	21.8981
Average of the Means	23.9119				11.4072				22.944
%Change between WT and ∆					-52.295

## Sheet: Fig 3H
	WT							∆imc1																									IMC1 comp
Parasites/ Vacuole	2	4	8	16	32		Parasites/ Vacuole	2	3	4	5	6	7	8	9	10	11	12	13	14	15	16	17	18	19	20	21	22	23	24		Parasites/Vacuole	2	4	8	16	32
Field 1	2	2	4	11	0		Field 1	0	0	1	0	1	0	1	0	0	0	0	0	0	0	0	0	0	0	0	0	0	0	0		Field 1	1	3	4	8	0
Field 2	0	3	3	6	0		Field 2	1	0	1	0	0	1	0	0	0	0	0	0	0	0	0	0	0	0	0	0	0	0	0		Field 2	0	0	2	4	2
Field 3	0	1	5	3	0		Field 3	1	0	2	0	0	0	0	0	0	0	0	0	0	0	0	0	0	0	0	0	0	0	0		Field 3	1	0	1	2	0
Field 4	0	1	2	4	1		Field 4	2	0	2	1	0	0	0	0	0	1	0	0	0	0	1	0	0	0	0	0	0	0	0		Field 4	0	0	3	5	1
Field 5	0	0	3	3	0		Field 5	1	0	2	1	0	0	0	0	0	0	0	0	0	0	0	0	0	0	0	0	0	0	0		Field 5	0	0	3	5	1
Field 6	1	0	6	1	0		Field 6	3	0	2	0	0	0	0	0	0	0	0	0	0	0	1	0	0	0	0	0	0	0	0		Field 6	0	2	2	2	0
Field 7	1	2	2	2	0		Field 7	1	0	1	0	0	0	2	0	0	0	0	0	0	0	2	0	0	0	0	0	0	0	0		Field 7	0	1	3	4	0
Field 8	0	0	2	2	0		Field 8	0	0	2	0	0	0	4	0	0	0	0	0	0	0	2	0	0	0	0	0	0	0	0		Field 8	0	2	1	2	0
Field 9	0	2	0	7	0		Field 9	3	2	1	0	1	0	0	0	0	0	0	0	0	0	0	0	0	0	0	0	0	0	0		Field 9	0	1	2	1	0
Field 10	0	3	6	4	0		Field 10	1	0	2	0	0	0	0	0	0	0	1	0	0	0	1	0	0	0	0	0	0	0	0		Field 10	3	1	6	4	1
Field 11	1	0	1	5	0		Field 11	2	0	2	0	0	1	0	0	0	0	0	0	0	0	0	0	0	0	0	0	0	0	0		Field 11	1	2	0	3	0
Field 12	0	1	4	3	0		Field 12	1	0	0	2	1	1	0	0	0	0	0	1	0	0	0	0	0	0	0	0	0	0	0		Field 12	0	0	1	2	2
Field 13	0	2	3	3	1		Field 13	0	0	1	0	0	0	1	0	0	0	0	0	0	0	0	0	0	0	0	0	0	0	0		Field 13	1	1	2	4	0
Field 14	1	2	1	5	1		Field 14	0	0	6	0	0	1	0	1	0	0	0	0	0	0	0	0	0	0	0	0	0	0	0		Field 14	0	1	0	1	1
Field 15							Field 15	2	0	1	0	0	1	0	0	0	0	0	1	0	0	0	0	0	0	0	0	0	0	0		Field 15	0	0	2	6	1
129	6	19	42	59	3		Field 16	1	0	3	0	0	0	1	0	0	0	0	0	0	1	1	0	0	0	0	0	0	0	0		Field 16	2	1	3	2	0
	0.0465116	0.147287	0.325581	0.457364	0.0232558		Field 17	3	0	0	0	0	1	0	0	0	0	0	0	0	0	0	0	0	0	0	0	0	0	0		Field 17
							Field 18	5	0	4	0	0	0	0	0	0	0	0	0	0	0	0	0	0	0	0	0	0	0	0
Field 1	1	3	4	3	0		Field 19	0	0	2	0	2	0	2	0	0	0	0	0	0	0	0	0	0	0	0	0	0	0	0
Field 2	0	2	2	4	1		Field 20	2	0	1	0	0	0	0	0	0	0	0	0	0	0	0	0	0	0	0	0	0	0	0		123	9	15	35	55	9
Field 3	0	1	4	2	0		Field 21	0	0	7	1	0	1	0	0	0	0	0	0	0	0	0	0	1	0	0	0	0	0	0			0.0731707	0.121951	0.284553	0.447154	0.0731707
Field 4	0	3	3	4	0		Field 22	0	1	0	1	0	0	0	0	0	0	0	0	0	0	1	0	0	0	0	0	0	0	0			2	4	8	16	32
Field 5	0	0	2	2	1		Field 23	1	0	0	0	0	1	1	0	0	0	0	0	1	0	0	0	0	0	0	0	0	0	0		Field 1	1	1	4	3	0
Field 6	1	1	2	4	0		Field 24	2	2	1	0	1	0	0	0	0	0	0	0	0	0	0	0	1	0	0	0	0	0	0		Field 2	1	0	3	1	1
Field 7	0	1	3	7	1		131	32	5	44	6	6	8	12	1	0	1	1	2	1	1	9	0	2	0	0	0	0	0	0		Field 3	0	1	3	3	1
Field 8	0	1	2	4	0			0.244275	0.0381679	0.335878	0.0458015	0.0458015	0.0610687	0.0916031	0.00763359	0	0.00763359	0.00763359	0.0152672	0.00763359	0.00763359	0.0687023	0	0.0152672	0	0	0	0	0	0		Field 4	0	2	1	6	0
Field 9	0	3	2	6	0			∆imc1																								Field 5	0	1	2	3	0
Field 10	0	1	5	7	0		Parasites/ Vacuole	2	3	4	5	6	7	8	9	10	11	12	13	14	15	16	17	18	19	20	21	22	23	24		Field 6	0	0	2	1	0
Field 11	0	0	2	2	1		Field 1	1	0	3	0	0	0	1	0	0	0	0	0	0	0	0	0	0	0	0	0	0	0	0		Field 7	1	1	2	1	0
Field 12	1	1	0	1	1		Field 2	1	1	0	0	0	1	0	0	0	0	0	0	0	0	0	0	0	0	0	0	0	0	0		Field 8	2	1	1	2	0
Field 13	0	1	2	4	0		Field 3	1	0	0	0	0	1	2	0	0	0	0	0	0	0	0	0	0	0	0	0	0	0	0		Field 9	2	0	1	7	0
Field 14	1	2	2	3	1		Field 4	1	0	1	0	1	1	1	0	0	0	0	0	0	1	0	0	0	0	0	0	0	0	0		Field 10	1	0	1	4	2
Field 15	0	2	5	3	2		Field 5	2	0	2	0	0	0	1	0	0	0	0	0	0	0	0	0	0	0	0	0	1	0	0		Field 11	1	2	0	3	2
130	4	22	40	56	8		Field 6	2	0	2	0	0	0	0	0	0	0	1	1	0	0	2	0	0	0	0	0	0	0	0		Field 12	1	1	3	2	1
	0.0307692	0.169231	0.307692	0.430769	0.0615385		Field 7	2	0	2	0	0	0	2	0	0	0	0	0	0	0	0	0	0	0	0	0	0	0	0		Field 13	0	0	2	5	0
							Field 8	2	1	0	0	0	1	0	0	0	0	0	0	0	1	0	0	0	0	0	0	0	0	0		Field 14	2	2	3	5	0
Field 1	0	1	2	2	2		Field 9	2	0	1	0	0	0	2	0	0	0	0	1	0	0	1	0	0	0	0	0	0	0	0		Field 15	0	1	0	2	0
Field 2	1	0	1	4	1		Field 10	1	0	2	0	1	0	2	0	0	0	1	0	1	0	0	0	0	0	0	0	0	0	0		Field 16	0	1	2	5	2
Field 3	0	0	2	6	1		Field 11	0	0	4	0	1	2	0	0	0	1	0	0	0	0	0	0	0	0	0	0	0	0	1		Field 17	0	1	2	3	1
Field 4	0	1	6	4	0		Field 12	0	1	0	1	0	1	0	0	0	0	1	0	0	0	0	0	0	0	0	0	0	0	0		125	12	15	32	56	10
Field 5	0	2	1	3	1		Field 13	0	0	2	0	0	0	0	0	0	0	0	1	0	0	0	0	0	0	0	0	0	0	0			0.096	0.12	0.256	0.448	0.08
Field 6	1	1	3	3	0		Field 14	0	0	2	0	1	1	0	0	0	1	0	0	1	0	0	0	0	0	0	0	0	0	0
Field 7	0	0	3	3	0		Field 15	1	0	1	1	1	1	1	0	0	0	0	0	0	0	0	0	0	0	0	0	0	0	0		Field 1	2	0	0	3	1
Field 8	1	0	2	3	0		Field 16	0	2	2	0	0	0	0	0	0	0	1	0	0	0	0	0	0	0	0	0	0	0	0		Field 2	0	1	1	7	2
Field 9	0	1	2	4	0		Field 17	2	0	3	0	0	0	0	0	0	0	0	0	0	0	1	0	0	0	0	0	0	0	0		Field 3	1	0	0	4	1
Field 10	0	1	0	4	2		Field 18	0	0	1	0	0	1	0	0	0	0	0	0	1	0	0	0	0	0	0	0	0	0	0		Field 4	0	1	3	2	1
Field 11	0	0	0	2	1		Field 19	1	0	2	0	0	0	0	0	0	0	0	0	1	0	0	0	0	0	0	0	0	0	0		Field 5	0	0	3	3	0
Field 12	0	1	3	1	0		Field 20	2	0	1	0	0	0	0	0	0	0	0	0	0	0	0	0	0	0	0	0	0	0	0		Field 6	0	1	4	1	0
Field 13	7	0	1	1	0		Field 21	0	0	3	0	0	0	0	0	0	0	0	0	0	1	0	0	0	0	0	0	0	0	0		Field 7	0	3	2	4	0
Field 14	0	1	5	6	0		Field 22	1	0	1	0	0	0	1	0	0	0	0	0	0	0	0	0	0	0	0	0	0	0	0		Field 8	0	2	2	4	2
Field 15	1	3	4	7	1		Field 23	1	0	2	0	0	1	1	0	1	0	0	0	0	0	0	0	0	0	0	0	0	0	0		Field 9	0	3	1	4	1
120	11	12	35	53	9		120	23	5	37	2	5	11	14	0	1	2	4	3	4	3	4	0	0	0	0	0	1	0	1		Field 10	5	0	2	2	0
	0.0916667	0.1	0.291667	0.441667	0.075			0.191667	0.0416667	0.308333	0.0166667	0.0416667	0.0916667	0.116667	0	0.00833333	0.0166667	0.0333333	0.025	0.0333333	0.025	0.0333333	0	0	0	0	0	0.00833333	0	0.00833333		Field 11	0	2	4	7	1
								∆imc1																								Field 12	0	1	4	1	0
							Parasites/ Vacuole	2	3	4	5	6	7	8	9	10	11	12	13	14	15	16	17	18	19	20	21	22	23	24		Field 13	4	1	1	3	0
							Field 1	1	0	4	0	0	0	2	0	1	1	0	0	0	0	0	0	0	0	0	0	0	0	0		Field 14	0	1	2	1	0
							Field 2	2	0	3	0	1	1	1	0	0	0	0	0	0	0	0	0	0	0	0	0	0	0	0		Field 15	0	0	1	2	1
							Field 3	1	1	1	0	0	0	2	0	0	1	0	1	0	0	0	0	0	0	0	0	0	0	0		Field 16	0	1	2	1	0
							Field 4	4	2	1	0	1	0	3	0	0	0	0	0	0	1	1	0	0	0	0	0	0	0	0		Field 17
							Field 5	0	0	4	0	0	0	0	0	0	0	0	0	0	0	0	0	0	0	0	0	0	0	0		120	12	17	32	49	10
							Field 6	0	0	1	0	1	0	1	0	0	0	0	0	0	0	0	0	0	0	0	0	0	0	0			0.1	0.141667	0.266667	0.408333	0.0833333
							Field 7	1	0	1	0	0	0	1	0	0	0	0	0	0	0	0	0	0	0	1	0	0	0	0
							Field 8	1	0	1	0	1	0	0	0	0	1	0	0	0	0	0	0	0	0	0	0	0	0	0
							Field 9	1	0	2	0	0	0	1	0	0	0	1	1	0	0	0	0	0	0	0	0	0	0	0
							Field 10	0	3	1	0	0	0	0	0	1	0	0	1	1	0	0	0	0	0	0	0	0	0	0
							Field 11	3	0	5	0	0	0	1	1	0	0	0	1	0	0	0	0	0	0	0	0	0	0	0
							Field 12	1	0	3	0	0	1	0	0	0	0	1	0	0	0	1	0	0	0	0	0	1	0	0
							Field 13	1	0	2	0	0	0	0	0	0	0	0	0	1	0	0	0	0	0	0	0	0	0	0
							Field 14	3	0	2	0	0	1	1	0	0	1	0	0	0	0	1	0	0	0	1	0	0	0	1
							Field 15	0	1	1	0	0	0	1	0	0	0	0	0	0	0	0	0	0	0	0	0	0	0	0
							Field 16	4	0	1	0	0	0	1	0	0	0	0	0	0	0	0	0	0	0	0	0	0	0	0
							Field 17	3	1	2	0	0	0	2	0	0	0	0	1	0	0	0	0	0	0	0	0	0	0	1
							Field 18	0	3	0	1	0	0	1	0	0	0	0	0	0	0	0	0	0	0	0	0	0	0	0
							123	26	11	35	1	4	3	18	1	2	4	2	5	2	1	3	0	0	0	2	0	1	0	2
								0.211382	0.0894309	0.284553	0.00813008	0.0325203	0.0243902	0.146341	0.00813008	0.0162602	0.0325203	0.0162602	0.0406504	0.0162602	0.00813008	0.0243902	0	0	0	0.0162602	0	0.00813008	0	0.0162602
Parasites/Vacuole	2	3-4	5-8	9-16	17-24		2	3-4	5-8	9-16	17-24		2	3-4	5-8	9-16	17-24		Numbers boxed in bold are used to generate figures
Strain	WT						∆imc1						IMC1 comp
Replicate 1	4.65116	14.7287	32.5581	45.7364	2.32558		24.4275	37.4046	24.4275	12.2137	1.52672		7.31707	12.1951	28.4553	44.7154	7.31707
Replicate 2	3.07692	16.9231	30.7692	43.0769	6.15385		19.1667	35	26.6667	17.5	1.66667		9.6	12	25.6	44.8	8
Replicate 3	9.16667	10	29.1667	44.1667	7.5		21.1382	37.3984	21.1382	16.2602	4.06504		10	14.1667	26.6667	40.8333	8.33333

## Sheet: Fig 4B
	Replicate 1				Replicate 2				Replicate 3
	WT	∆imc1	IMC1 comp		WT	∆imc1	IMC1 comp		WT	∆imc1	IMC1 comp		Numbers boxed in bold are used to generate figures
Abnormal Vacuoles	13	299	6		4	396	10		11	299	13
Normal Vacuoles	487	1	294		206	4	382		489	1	481
% Abnormal Vacuoles	2.6	99.67	2		1.9	99	2.55		2.2	99.67	2.632
	WT	∆	IMC1 comp
Average of the Means	2.23333	99.4467	2.394

## Sheet: Fig 4G
Strain	WT	∆imc1	IMC1 comp		Numbers boxed in bold are used to generate figures
Median Aspect Ratio	0.6317	0.927	0.626

## Sheet: Fig 4H
Strain	WT	∆imc1	IMC1 comp		Numbers boxed in bold are used to generate figures
Median Circularity	5.24	9.607	5.262

[truncated: 9 more sheets: Fig 4D , Fig 5B, Fig 5C, Fig 5D, Fig 6C, Fig 7C, Fig 7H, Fig 7K, Fig S5B]
